# Supplementary material for: Experiences, needs and priorities of family caregivers of people with severe mental health conditions in low- and middle-income countries: A systematic review of qualitative studies
Source: Glob Ment Health (Camb). 2026 May 13;13:e115. doi: 10.1017/gmh.2026.10224 (PMC13244235; doi:10.1017/gmh.2026.10224)
Supplement: Enkoyee et al. supplementary material [file S2054425126102246sup001.zip]

Archive with 3 entries (3 files):
- supplementary file 3_themes and exemplar quotes.docx
- supplementary file 1.docx
- supplementary file 2.xlsx
