# Supplementary material for: Experiences, needs and priorities of family caregivers of people with severe mental health conditions in low- and middle-income countries: A systematic review of qualitative studies
Source: Glob Ment Health (Camb). 2026 May 13;13:e115. doi: 10.1017/gmh.2026.10224 (PMC13244235; doi:10.1017/gmh.2026.10224)
Supplement: Enkoyee et al. supplementary material [file S2054425126102246sup001.zip › supplementary file 2.xlsx]

## Sheet: Chx of inluded studies
Data extractor	Article information			Study			Sample size		Residence	Cargivers			People with psychosis				Data collection method	Data Analysis	Interviewee types	Key findings from the paper (summarize)	Joanna Briggs Institute (JBI) Critical Appraisal Checklist for Qualitative Research (Yes, NO, Unclear,Not applicable)
	Publication title	Authors (first three)	Year	Country	Setting	Research question/objective				Sex/%female	Age	Duration of caregiving/years	Sex/female	Age	Diagnosis	Duration of illness					Is there congruity between the stated philosophical perspective and the research methodology?	Is there congruity between the research methodology and the research question or objectives?	Is there congruity between the research methodology and the methods used to collect data?	Is there congruity between the research methodology and the representation and analysis of data?	Is there congruity between the research methodology and the interpretation of results?	Is there a statement locating the researcher culturally or theoretically?	Is the influence of the researcher on the research, and vice- versa, addressed?	Are participants, and their voices, adequately represented?	Is the research ethical according to current criteria or, for recent studies, and is there evidence of ethical approval by an appropriate body?	Do the conclusions drawn in the research report flow from the analysis, or interpretation, of the data?
DK	Family Caregiver Burden in Schizophrenia: A Qualitative Study	Sreeja, Jose Anne	2013	India	outpatient	to investigate burden experienced by caregivers of schizophrenia	20		urban	0.65	_	_	0.6	42	SCZ	_	FGD	others	Person with psychosis, Father, Mother, Siblings, Spouse		Yes	Yes	Yes	Unclear	Unclear	NO	Unclear	NO	Yes	Yes
DK	Self-Management Among Chinese People With Schizophrenia and Their Caregivers: A Qualitative Study	Zou H, Li Z	2013	China	outpatient	to explore the practice of self-management in Chinese people living with schizophrenia and their caregivers	14+21		urban	0.57		12	0.47		SCZ	14	In-depth interviews	Thematic	Person with psychosis, Mother, Father, Spouse		Yes	Yes	Yes	Yes	Yes	NO	Unclear	Yes	Yes	Yes
DK	Family Care giving in Bipolar disorder: Experiences of Stigma	Shamsaei F, Mohamad S, et. Al	2013	Iran	outpatient	to explore the stigma experienced by family caregivers of patients with bipolar disorder	12		urban		34.7	4.7		28.7	BD	_	In-depth interviews	IPA	Mother, Father, Siblings, Spouse		Yes	Yes	Yes	Yes	Yes	NO	Unclear	Yes	Yes	Yes
DK	Caregiving experiences of families of persons with serious mental health problems in the Niger Delta region of Nigeria	Jack-Ide IO, Uys LR	2013	Nigeria	outpatient	to explore the experiences of living with and caring for persons with serious mental health problems	20		urban	0.6	43.4				SMI		In-depth interviews	Framework	Spouse, Siblings, Mother, Father		Yes	Yes	Yes	Yes	Yes	NO	Unclear	Yes	Yes	Yes
DK	Exploring the experience of relatives living with individualsdiagnosed with schizophrenia in Oman: A qualitative study	Al-Sawafi A, Lovell K	2021	Oman	Inpatient	To explore the experience and needs of Omani relatives of hospitalized patients diagnosed with schizophrenia	20		urban	0.6	42.2				SCZ		In-depth interviews	Framework	Mother, Father, Siblings, Spouse		Yes	Yes	Yes	Yes	Yes	NO	NO	Yes	Yes	Yes
DK	Coping strategies used by families in Indonesia when caring for patients with mental disorders post-pasung, based on a case study approach	Yunita FC, Yusuf A	2020	Indonesia	community-based	To determine the appearance of families taking care of patients with mental disorders post-pasung	6		urban	0.8	67.2				SMI		In-depth interviews	Thematic	Mother, Father, Siblings, Others (specify)		Yes	Yes	Yes	Yes	Yes	NO	NO	Yes	Yes	Yes
DK	Caregiving burden in family caregivers of patients with schizophrenia: A qualitative study	Tamizi Z, Fallahi-Khoshknab M	2020	Iran	outpatient	aimed to gain a better understanding of caregiving burden in family caregivers of patients with schizophrenia and its related factors	12		urban	0.75	49				SCZ		In-depth interviews	Thematic	Mother, Father, Spouse, Siblings		Yes	Yes	Yes	Yes	Yes	NO	NO	Yes	Yes	Yes
DK	Experiences of caregivers of family member withschizophrenia in China: A qualitative study	Liu N, Zhang J	2020	China	Inpatient	To explore the experience of caregivers of family members with schizophrenia	16		urban	0.81	44.7				SCZ		In-depth interviews	content analysis	Mother, Father, Children, Siblings, Spouse		Yes	Yes	Yes	Yes	Yes	Yes	Yes	Yes	Yes	Yes
DK	Challenge of parents caring for children or adolescents with early-stage schizophrenia in China: A qualitative study	Bai XL, Luo ZC	2020	China	outpatient	to explore the challenges of parents caring for ESS children/adolescents in China.	13		urban	0.69					SCZ		In-depth interviews	Thematic	Mother, Father		Yes	Yes	Yes	Yes	Yes	NO	NO	Yes	Yes	Yes
DK	Context of the care provided to a family member with bipolar disorder in Antioquia, Colombia	Hernández and Correa	2013	colombia	outpatient	To recognize the context of the care providedto family members diagnosed with such disorder	12		urban						BD		In-depth interviews	IPA	Families in general		Yes	Yes	Yes	Yes	Yes	NO	NO	Yes	Yes	Yes
DK	Feelings, thoughts and experiences of caregivers of patients with schizophrenia	Bademli K, Lök N.	2020	Turkey	Inpatient	o provide data on the feelings, thoughts and experiences of the caregivers of patients with schizophrenia	14		urban	0.78					SCZ		In-depth interviews	content analysis	Primary caregiver		Yes	Yes	Yes	Yes	Yes	NO	NO	Yes	Yes	Yes
DK	I wanted my child dead’ – Physical, social, cognitive, emotional and spiritual life stories of Turkish parents who give care to their children with schizophrenia: A qualitative analysis based on empowerment approach	Akgül Gök F, Duyan V	2020	Turkey	community-based	to determine the physical, social, cognitive, emotional and spiritual lives of parents of children with schizophrenia	30		urban	0.5					SCZ		In-depth interviews	Thematic	Mother, Father		Yes	Yes	Yes	Yes	Yes	NO	NO	NO	Yes	Yes
DK	It Is Left to Me and My God”: Precarity, responsibility, and social change in family care for people with mental illness in Ghana.	Read UM, Nyame S	2019	Ghana	community-based	to explore how families negotiate the tension between the moral imperative to provide care and the challenges of daily life with severe mental illness	40		rural						SMI		Observation	others	Families in general		Yes	Yes	Yes	Yes	Yes	Yes	Yes	Yes	Yes	Yes
DK	Family caregivers’ needs of young patients with first episode psychosis: A qualitative study	Kumar G, Sood M	2019	India	outpatient	to explore the needs of caregivers of young patients with FEP in India, using a qualitative approach.	30		not reported	0.367	37.7		0.427	19.9	SCZ	1.1	FGD	Grounded Theory	Primary caregiver		Yes	Yes	Yes	Yes	Yes	NO	NO	Yes	Yes	Yes
DK	Family experiences in the identification of the first-episode psychosis in young patients	Giacon B, Vedana K	2019	Brazil	outpatient	to understand the family experience in the identification of the first-episode psychosis in young family members	13		urban						SCZ		In-depth interviews	Thematic	Mother, Father, Spouse		Yes	Yes	Yes	Yes	Yes	NO	NO	Yes	Yes	Yes
DK	The burden, support and needs of primary family caregivers of people experiencing schizophrenia in Beijing communities: a qualitative study	Chen, L., Zhao, Y	2019	China	community-based	to explore the perspective of family caregivers of people experiencing schizophrenia in the communities of Beijing in terms of the burdens of care and the acquisition and further need for support	20		urban	0.55	66.6		0.5	48	SCZ		In-depth interviews	IPA	Mother, Father, Spouse, Siblings, Children		Yes	Yes	Yes	Yes	Yes	NO	NO	Yes	Yes	Yes
DK	Perspectives about Illness, Attitudes, and Caregiving Experiences among Siblings of Persons with Schizophrenia: A Qualitative Analysis	Amaresha AC, Venkatasubramanian G	2019	India	mixed	explored the perspectives about the illness, attitudes, and caregiving experiences of SPS.	15		urban	0.2	30.4				SCZ		In-depth interviews	Thematic	Siblings		Yes	Yes	Yes	Yes	Yes	NO	NO	Yes	Yes	Yes
DK	A bittersweet relationship: What does it mean to be the caregiver of a patient with bipolar disorder?	Vargas-Huicochea I	2018	Mexico	outpatient	to explore the perception that family members responsible for bipolar persons have of themselves as caregivers of these patients	9		urban	0.667					BD		In-depth interviews	others	Mother, Father, Siblings, Spouse, Children		Yes	Yes	Yes	Yes	Yes	NO	NO	Yes	Yes	Yes
DK	Trapped like a butterfly in a spider’s web: Experiences offemale spousal caregivers in the care of husbands with severemental illness	Rahmani F, Ebrahimi H	2018	Iran	outpatient	To explore the experiences of female spousal caregivers inthe care of husbands with severe mental illness	14		urban	1	41.7				SMI		In-depth interviews	content analysis	Spouse		Yes	Yes	Yes	Yes	Yes	Yes	Unclear	Yes	Yes	Yes
DK	The experiences of providing caregiving for patients with schizophrenia in the Ghanaian context	Gloria O, Osafo J	2018	Ghana	outpatient	to explore and better understand the experiences of informal caregiving (e.g., family) for people living with schizophrenia in Ghana	60		not reported	0.548	46				SMI		In-depth interviews	IPA	Families in general		Yes	Yes	Yes	Yes	Yes	NO	NO	Yes	Yes	Yes
DK	The experiences of Turkish families caring for individuals with Schizophrenia: A qualitative inquiry	Attepe Özden S, Tuncay T	2018	Turkey	community-based	to understand the personal burdens and coping strategies, and social support affecting the families that provide care to the individuals with schizophrenia	31		not reported						SCZ		In-depth interviews	Thematic	Mother, Father, Siblings		Yes	Yes	Yes	Yes	Yes	Unclear	NO	Yes	Yes	Yes
WF	Family caregiving and chronic illness management in schizophrenia: positive and negative aspects of caregiving	Man‑Man Peng, Zhiying Ma, Mao‑Sheng Ran	2022	China	community-based	caregivers’ retrospective experiences of long-term interactions with PwS in terms of coping stress and the illness-management process	20		rural	8 female	42-78, 58.15 (SD = 11.65)	20-38 years, mean 27.05 (SD = 4.58)			SCZ		In-depth interviews	Thematic	Families in general	themes: long-term caregiving experiences; caregiving burden, positive thoughts; coping strategies and the patient’s reaction; family roles and relationship restructuring	Yes	Yes	Yes	Yes	Yes	NO	NO	Yes	Yes	Yes
WF	Family caregivers' perspectives on barriers to caring for patients with schizophrenia: A descriptive qualitative study	Masoumeh Asgari, Masoomeh Adib, Nahid Dehghan Nayeri	2023	Iran	outpatient	exploring family caregivers' experiences of the barriers to caregiving for patients with schizophrenia	16		urban	10 female	45.25 ()	9.43 (2.6)			SCZ		In-depth interviews	content analysis	Families in general	Barriers: Inadequate support by family members, inadequate support by the healthcare system, financial predicament, Social stigmatisation, being socially rejected, gradual loss of abilities, gradual passivity of the patient	Unclear	Yes	Yes	NO	Yes	NO	NO	Yes	Yes	Yes
WF	Experience Caring for People with Schizophrenia in Families in West Sumatera	Dewi Eka Putri, Afrizal Afrizal, Dachriyanus Hamidi, Elmeida Effendy	2022	Indonesia	community-based	To determine the family’s experience in the practice of caring for people with schizophrenia in the family in West Sumatra.	8		not reported						SCZ		In-depth interviews	others	Father, Siblings, Spouse	giving medicine, reminding them to take medicine, and encouraging. costs and distance	Unclear	Yes	Yes	Unclear	NO	NO	NO	NO	Yes	Yes
WF	Ethical problems experienced by family caregivers of patient with schizophrenia: A hermeneutic phenomenological study	Mustafa Levent Özgönül, Kerime Bademli	2022	Turkey	Inpatient	To provide awareness of the ethical issues faced by family caregivers of patients with schizophrenia.	20		not reported	12 female	52.6±11.8 years	10±9.2years			SCZ		In-depth interviews	Thematic	Families in general	The participants said that their lives had changed completely, and that nothing was like that in their lives. They just don't know how to deal with the difficulties. Physical, mental and economic difficulties faced by the caregivers, the loss of patient functionality and the lack of leisure time of the caregiver adversely affect the quality of life of the caregivers.	Unclear	Yes	Yes	Yes	Yes	NO	NO	Yes	Yes	Yes
WF	The paradox of family care for patients with schizophrenia: A qualitative study	Zeinab Ebrahimpour Mouziraji, Gholamreza Mahmoodi-Shan, Khadije Yazdi, Mahnaz Modanloo	2022	Iran	Inpatient	To explore the experiences of family caregivers of patients with schizophrenia	16		urban	10 female					SCZ		In-depth interviews	content analysis	Mother, Father, Siblings, Spouse, Children	Families are willing to help their patient resume their previous roles, give insight to them, help them return to the community, and do their best to ensure the patient’s comfort	Unclear	Yes	Yes	Yes	Yes	NO	NO	Yes	Yes	Yes
WF	The process of stigma experience in the families of people living with bipolar disorder: a grounded theory study	Maryam Latifian, Ghoncheh Raheb , Riaz Uddin	2022	Iran	Inpatient	To explain the process of stigma experience in the families of people living with bipolar disorder using the grounded theory method.	20		not reported		12.95 years				BD		combinations	Grounded Theory	Person with psychosis, Others (specify), Person with psychosis, Others (health professionals), Siblings, Spouse, Children	social deprivation, being labelled, cultural deficiency and lack of awareness, economic challenges, forced acceptance of the existing situation, and social isolation	Yes	Yes	Yes	Yes	Yes	NO	Yes	Yes	Yes	Yes
WF	An Uncertain Impairing Traumatic Relationship within the Circle of Rejection, Anger, and Freedom: An Interpretive Phenomenological Analysis of the Subjective Burden of Caregivers of Patients with Bipolar Disorder	Hossein Khadem, Shahriar Shahidi, Fariba Zarani, Leili Panaghi	2022	Iran	community-based	To investigate subjective burden through the lived experience of caregivers in their interactions with patients with bipolar disorder.	8		not reported	6 female					BD		In-depth interviews	others	Spouse, Mother	interaction between the patient and the caregiver in which they reciprocally reject one another, feel anger, and resultantly limit each other's freedom. Such a pattern of communication begets psychological trauma in caregivers.	Yes	Yes	Yes	Yes	Yes	NO	NO	Yes	Yes	Yes
WF	Barriers to Self-Care Planning for Family Caregivers of Patients with Severe Mental Illness	Mohammad Reza Karimirad, Naiemeh Seyedfatemi, Zahra Mirsepassi	2022	Iran	mixed	To broaden the FCs’ and treatment systems’ horizons concerning barriers to self-care planning for FCs of patients with severe mental illness (SMI) and identify how mental health service providers can help caregivers practice effective self-care.	13		urban	7 female		1–2 years: 1, 2–5 years: 5, 5–10 years: 3, >10 years: 4			SMI		In-depth interviews	content analysis	Father, Primary caregiver, Mother, Children, Siblings, Spouse	The patient’s recovery is gradual, and caregivers feel worn-out and exhausted. Caregivers encountered various problems in controlling their behaviors and tolerating the patient, feel scared and insecure in relation to the patient, and are sometimes injured by the patient’s harmful behaviors and disturb their peace. Families of SMI patients are unable to engage in their favorite activities and the…	Unclear	Yes	NO	NO	NO	NO	NO	Yes	Yes	Yes
WF	Needs of Children of Parents with Schizophrenia	Shiva Zarei, Reza Zeighami, Alireza Seyyed Javadi	2021	Iran	Inpatient	To determine the needs of children whose parents suffer from schizophrenic disorder, in Qazvin, Iran.	6 (and 6 parents with SCZ)		not reported	4 female	22 (10-30)				SCZ		In-depth interviews	content analysis	Children, Person with psychosis	Wrong labeling by others, including the relatives of the patients, imposes mental stress on their children. Such stress is even aggravated when uninformed individuals talk to children about their parents' mental problem	Yes	Yes	Yes	Yes	Yes	NO	NO	Yes	Yes	NO
WF	Family care for persons with severe mental illness: experiences and perspectives of caregivers in Uganda	F. Verity, A. Turiho, B. B. Mutamba, D. Cappo	2021	Uganda	Inpatient	To explore the care experiences of family members of PLSMI with patients at the national mental hospital in Kampala, Uganda,	80 (10 FGDs)		not reported						SMI		FGD	Framework		The family care giving role is multidimensional, challenging, and changing. It includes protection of the PLSMI from harm and abuse, in the context of stigma and discrimination, and challenging behaviours that may result from poor access to and use of evidence-based medicines. There is reliance on traditional healers and faith healers reflecting alternative belief sys tems and health seeking beha…	Unclear	NO	NO	NO	Yes	Yes	Unclear	Yes	Yes	Yes
WF	Caregiver Burden for People with Schizophrenia in Medan, Indonesia	Tengku Nuraini, Roxsana Devi Tumanggor, Catherine Hungerford	2021	Indonesia	Inpatient	To explore the experiences of family caregivers of people with schizophrenia who received treatment from an outpatient clinic in Medan, Indonesia.	10		not reported	6 female					SCZ	5 years and more	In-depth interviews	Thematic	Siblings	Emotional burden, access to medication and treatment, financial problems, anxiety about the future	Unclear	Yes	Yes	Yes	Yes	Unclear	NO	Yes	Yes	Yes
WF	Caregivers’ experiences of aggressive Persons with Schizophrenia	Neha A., Sailaxmi Gandhi, Manjula M., Padmavathi N	2021	India	mixed		10		urban	7 female		10.2			SCZ		In-depth interviews	Thematic	Mother	social stigma, psychiatric problems and helplessness of ICGs, financial costs related to providing cares, and insufficient self‑efficacy of ICGs in cares provision	Unclear	Yes	Yes	Yes	Yes	NO	NO	Yes	Yes	Yes
WF	Care burden dimensions of informal caregivers having patients with bipolar disorder (challenges and alternatives) (qualitative study)	Mehdi Kargar, Seyed Aliakbar Faghihi, Mahin Nazari	2021	Iran	outpatient	To explore the dimensions of ICGs’ care burden (CB) based on their own experiences and the patients’ therapists.	13		not reported	4 female	46.62	7.1			BD		In-depth interviews	Thematic	Families in general	social stigma, psychiatric problems and helplessness of ICGs, financial costs related to providing cares, and insufficient self‑efficacy of ICGs in cares provision	Unclear	Yes	Yes	Yes	Yes	NO	NO	Yes	Yes	Yes
WF	Hopeful Endless Caring to Maintain Normal Life: A Grounded Theory of Thai Mothers’ Caring for Adult Children with Schizophrenia	Thidarat Kanungpiarn, Patraporn Tungpunkom, Kannika Kantaruksa, Nonglak Chaloumsuk	2021	Thailand	outpatient	To explore northeastern Thai mothers’ adaptation process in taking care of adult children with schizophrenia.	20		rural	20 female	65.95				SCZ		In-depth interviews	Grounded Theory	Mother	Hopeful endless caring, Restoring self-balance,	Unclear	Yes	Yes	Yes	Yes	NO	NO	Yes	Yes	Yes
WF	Familial Experiences of Caring for Schizophrenia Patients during the Covid-19 Pandemic: A Qualitative Study	Indriati Indriati, Wien Soelistyo Adi, Tuti Anggarawati	2021	Indonesia	outpatient	To explore the familial experiences of caring schizophrenia patients during the Covid-19 pandemic.	10		not reported						SCZ		In-depth interviews	Thematic	Families in general	family fears, financial problems, and health treatment access. During the Covid-19 pandemic, caring for schizophrenia patients has become more difficult and the cause of a lot of worry.	Unclear	Yes	Yes	Yes	Yes	NO	NO	Yes	Yes	Yes
WF	Why doesn’t God say “enough”? Experiences of living with bipolar disorder in rural Ethiopia	Mekdess Demessie, Charlotte Hanlon, Lauren	2021	Ethiopia	community-based	To explore illness experience, coping strategies, help-seeking practices, and consequences of illness among people with bipolar disorder (PBD) and their family members in rural Ethiopia as an initial step for developing psychosocial intervention grounded by the experiences of PBD.	12		rural						BD		In-depth interviews	Thematic	Families in general, Primary caregiver	Stigma and social exclusion were entwined in a vicious cycle that shaped both illness experience and the economic health and social life of the household. Nonetheless, PBD and caregivers learned from their experiences, developed coping strategies, and sought relief from trusted relationships, spirituality, and medication.	Unclear	Yes	Yes	Yes	Yes	Yes	Yes	Yes	Yes	Yes
WF	Requirements of caregivers of patients with schizophrenia: A qualitative study in Turkey	Yüksel Can, Songül Duran, Aysel Incedere	2022	Turkey	Inpatient	To provide in-depth data about the emotions, opinions, ideas, and experiences of caregivers of patients with schizophrenia regarding unmet needs	15		urban	11 female		5 to 15 years			SCZ		In-depth interviews	content analysis	Father, Mother	Needs: managing disease behavior, gaining independent living skills, managing social-educational problems, and psychosocial support needs of the family members.	Unclear	Yes	Yes	Yes	Yes	Yes	NO	Yes	Yes	Yes
WF	Expectations and experiences of family members regardingthe rehabilitation of relatives with schizophrenia in South WestNigeria	Oyeyemi Olajumoke Oyelade, Nokuthula Gloria Nkosi-Mafutha	2021	Nigeria	Inpatient	To assess the expectations and experiences of family members of individuals living with schizophrenia and undergoing psychiatric rehabilitation in South West Nigerian mental health facilities	21		urban	13					SCZ		In-depth interviews	content analysis	Families in general, Mother, Father, Children, Spouse	family members consider their relatives with schizophrenia as a burden due to various factors, such as their inactivity, need for monitoring and strange behaviours.	Unclear	Yes	Yes	Yes	Yes	NO	NO	Yes	Yes	Yes
WF	My sibling's mental illness: An interpretative phenomenological analysis of experiences of having an adult sibling with a mental illness in semi-rural South Africa	Lisa Saville Young, Raylene Flannigan	2021	South Africa	community-based	To describe and interpret the lived experiences of ‘black’ isiXhosa-speaking individuals having a sibling with a mental illness, to shed light on how mental health professionals might support and sustain the involvement of individuals in the treatment and care of their sibling.	5		rural								In-depth interviews	IPA	Siblings	financial burden, social burden and stigma, and of engaging with psychiatric treatment while providing care for their mentally ill sibling. Findings also highlight the positive aspects of caring for a sibling with a mental illness.	Unclear	Yes	Yes	Yes	Yes	NO	NO	Yes	Yes	Yes
WF	EXPLORING FAMILY UNDERSTANDING OF SCHIZOPHRENIA: A QUALITATIVE STUDY AMONG RURAL FAMILIES IN EAST JAVA, INDONESIA	Shofi Khaqul Ilmy, Heni Dwi Windarwati, Noorhamdani, Yunus Adi Wijaya	2022	Indonesia	community-based	To explore the family's understanding of schizophrenia in their families in rural families in Indonesia in 2020.	5		rural	3					SCZ	5.2	In-depth interviews	IPA	Father, Mother	The family considers the schizophrenia patient a burden in the family, both an emotional burden and a financial burden.	Unclear	Yes	Yes	Yes	Yes	NO	NO	Yes	Yes	Yes
SX	Putting the broken pieces of life together, Baloch family caregivers’ confrontation with schizophrenia: a phenomenological study	Heydarikhayat, N., Darban, F., Farokhzadian, J	2025	Iran	mixed	What is the lived experiences of family caregivers who are caring for a family member with schizophrenia within the Baloch ethnicity	15 caregivers		not reported	53% F	26-65 years old	NA	NA	NA	SCZ	5-22 years	In-depth interviews	others	Families in general	“Putting the broken pieces of life together” was the main theme with sub-themes of “Ignorance confrontation”, “Schizophrenia acceptance process", “Restoring a chaotic context with human and non-human approaches”, “Support seeking”, “Escaping from stigma”,“Roles restoring”, and “Lifelong caring”	Unclear	Yes	Yes	Yes	Yes	NO	NO	Yes	Yes	Yes
SX	Unseen Heroes: Exploring the Impact of Schizophrenia Caregiving on Families	Chaudhary, Ghinasha; Asmat, Alia	2025	Pakistan	Inpatient	The emotional, social and practical challenges faced by caregivers, as well as the coping mechanisms they employ to navigate the complexities of caregiving	24 caregivers		not reported	NA	NA	NA	NA	18-25	SCZ	NA	FGD	Thematic	Mother, Father	Thematic analysis of caregiver interviews reveals dominant themes including the emotional rollercoaster of caregiving, fostering fulfilling lives for loved ones with schizophrenia, the balancing act of caregiving responsibilities and the importance of social support networks	Unclear	Yes	Yes	NO	NO	NO	NO	Yes	Yes	Yes	Researchers indicated in methodology that there would be quantitative surveys incl BDI but results are not shared or triangulated with qualitative findings
SX	Qualitative study to explore the perspectives and mental health experiences of first episode psychosis patients and their caregivers in North India	Sood, M; Chadda, RK; Chawla, N	2024	India	outpatient	What are the experiences of first episode psychosis (FEP) patients and their caregivers	10 caregivers; 10 patients		not reported	50% F	42.36 years average	NA	50%F	26.9 years average	SCZ	14.53 months average (must be less than 24 months by inclusion criteria)	In-depth interviews	content analysis	Families in general	Caregivers undergo myriad of emotional reactions including anger, anxiety, guilt, and confusion. Symptoms other than psychotic symptoms were the primary complaint upon seeking help, and there was lack of understanding about the psychosocial model of care (role of medications acknowledged with little awareness regarding psychosocial interventions in recovery).	Unclear	Yes	Yes	Yes	Yes	NO	NO	Yes	Yes	Yes
SX	Experiences of the family caregivers of persons with schizophrenia in north Indian region: A qualitative inquiry	Soni, A; Kumar, R; Das, A	2024	India	outpatient	1. What are the emotional, personal, and social burdens, and challenges experienced by the family caregivers of PwS? 2. What are the challenges experienced and coping strategies used by caregivers to alleviate the above burdens?	9 caregivers		not reported	5 females/9 total	40-65 years	NA	NA	NA	SCZ	6.16 years	In-depth interviews	others	Mother, Father, Spouse, Siblings	Five themes emerged from the data: 1) general understanding of schizophrenia, 2) emotional burden, 3) Disruption in personal and socio-occupational life, 4) challenges in caregiving, and 5) coping strategies	Yes	Yes	Yes	Yes	Yes	NO	NO	Yes	Yes	Yes
SX	Family Experiences in Caring for People with Schizophrenia: A Qualitative Study	Wulandari, D; Keliat, BA; Susanti H.	2024	Malaysia	community-based	This study aims to explore carers' experiences of taking care of family members who have been diagnosed with schizophrenia	16 caregivers		not reported	10 female/16 total	51 years average	NA	NA	NA	SCZ	NA	FGD	Framework	Mother, Father, Siblings, Spouse, Children, Others (specify)	The research found five themes: negative emotions, positive emotions, family burdens, stigma, and coping strategies.	Unclear	NO	Yes	Yes	Yes	NO	NO	Yes	Yes	Yes	The authors state that they are seeking to understand the relationship between cause and effect which is against the aim of exploration of lived experiences
SX	Caregiving experiences of family caregivers of patients with schizophrenia in a community: a qualitative study in Beijing	Pan, Z; Li, T; Jin, G	2024	China	community-based	This study aims to understand the experiences of family caregivers who take care of people with schizophrenia in the context of community-based rehabilitation	16 caregivers; 16 patients		urban	10 female/16 total	58.34 years average	Mostly over 10 years	5 female and 11 male	2 under 40; 8 40-60 years; 6 above 60 years	SCZ	Mostly over 10 years	In-depth interviews	IPA	Mother, Father, Spouse, Children, Siblings	Four themes and 10 subthemes were identified: (1) psychosocial distress of family caregivers (feeling unprepared and helpless at the beginning, confronting negative emotions in long-term care and straying away from social life); (2) adverse impacts on the whole family (poor cooperation within the family, insufficient family involvement in professional care); (3) coping with family caregiving (acc…	Unclear	Yes	Yes	Yes	Yes	NO	NO	Yes	Yes	Yes
SX	Being a child of a parent with a diagnosis of schizophrenia or bipolar disorder: A qualitative study	Karaca, A; Sener, DK; Kundakci, N	2024	Turkey	community-based	This study was performed to reveal the emotions, thoughts, experiences, and needs of children whose parents were diagnosed with schizophrenia and/or bipolar disorder	19 children		not reported	13 females/6 males	12-18 years	NA	NA	NA	SCZ	5-20 years	In-depth interviews	Thematic	Children	Five main themes were obtained: Parents from children's eyes, living with parents, social pressure, coping strategies, this life with one word. The study concluded that children of parents followed up for schizophrenia or bipolar disorder struggle with many individual and social difficulties.	Unclear	Yes	Yes	Yes	Yes	NO	NO	Yes	Yes	Yes
SX	The Voice of the Family of Schizophrenic Patients in the Continuum of Patient Care: A Qualitative Study	Hasanpour, M; Poortaghi, S., Zare, Z	2024	Iran	community-based	Tthis study aims to explore the obstacles hindering family involvement in supporting individuals with schizophrenia	13 caregivers		not reported	10 female/13 total		3-17 years	11 female/9 male		SCZ	NA	In-depth interviews	others	Mother, Father, Siblings, Spouse	The analysis identified four main categories: (1) the nature of the disease; (2) care burden; (3) cultural barriers; and (4) challenges within the healthcare system	Unclear	Yes	Yes	Yes	Yes	NO	NO	Yes	Yes	Yes
SX	Navigating care: family information needs and responsibilities in the context of schizophrenia caregiving	Fitryasari, R; Nurlela, L; Syadiyah, H	2024	Indonesia	Inpatient	The study aimed to explore family needs regarding information from health services and family responsibilities when caring for patients with schizophrenia.	20 caregivers		not reported	15 female/5 male	28-71 years	2-23 years	NA	NA	SCZ	NA	In-depth interviews	content analysis	Mother, Father, Siblings, Spouse, Children	The results showed eight themes. Families need information about patient conditions, medication, routine control, and counseling for patient conditions as well as for families. The family describes the responsibilities carried out for the patient as providing support for patient treatment, fulfilling daily needs, helping with social skills, and providing activities in spare time	Unclear	Yes	Yes	Yes	Yes	NO	NO	Yes	Yes	Yes
SX	Distributed impact of severe mental health conditions in rural Ethiopia, a qualitative study	Fekadu, W., Craig, TKJ; Hanlon, C	2024	Ethiopia	community-based	To explore the distributed impact of severe mental health conditions (SMHCs) among people with lived experience of SMHCs, their family members, and community members	32 caregivers		rural	13 female/19 male	38 years median	NA	NA	NA	SCZ	NA	In-depth interviews	Thematic	Person with psychosis, Mother, Father, Siblings, Spouse, Children	We identified four themes: stress and physical tolls, lost expectations, social disruption, and economic threat.	Unclear	Yes	Yes	Yes	Yes	NO	NO	Yes	Yes	Yes
SX	The Meaning of Family’s Adaptation Experiences Among Schizophrenia Caregivers in the Tidal Flood Areas in Indonesia: A Phenomenology Study	Budiarto, E., Kep, M; Mustikasari	2024	Indonesia	community-based	To describe and explore the experience of families as caregivers in adapting to the care of patients who have schizophrenia in the tidal flood area	10 caregivers		not reported	7 female/3 male	41-59 years	NA	NA	NA	SCZ	NA	In-depth interviews	others	Mother, Father, Siblings	The adaptation experience meaning of family caregivers obtained four themes: (1) forms of family caregiver responses; (2) patient engagement as a way to provide quality care at home by family caregivers; (3) family caregivers’ difficulties in utilizing health services; and (4) resources for family caregivers.	Unclear	Yes	Yes	NO	NO	NO	NO	Yes	Yes	Yes	There is no adequate representation of data (many times quotes are combined into a single sentence) and little interpretation on the context of tidal area, which was part of the research question
SX	Family journey in the process of recovery of schizophrenia: A qualitative study	Fauziah S, Balqis UM, Obar O	2024	Indonesia	outpatient	The aim of this research is to explore the life experiences of schizophrenic families in accompanying the recovery process.	8 caregivers		not reported	6 female/2 male	30-52 years	NA	NA	NA	SCZ	NA	In-depth interviews	others	Families in general	The results of this study show four themes that emerged including (1) psychological burden on the family, (2) families needing support in the recovery process, (3) obstacles due to social stigma, and (4) family gratitude for being able to pass the test patiently.	Yes	Yes	Yes	Yes	Yes	NO	Yes	Yes	Yes	Yes
SX	Unveiling the Unseen: Exploring the Lived Experiences of Family Caregivers of Young Adults with Chronic Mental Disorders: A Qualitative Phenomenological Study	Mathew, S; Mathias, T	2024	India	mixed	This phenomenological qualitative research study explored the lived experiences of family caregivers of young adults with chronic mental disorders.	15 caregivers; 16 patients		not reported	10 females/5 males	28-60 years	6-18 years	NA	NA	Chronic mental disorders (depression, bipolar, schizophrenia)	up to 20 years	In-depth interviews	others	Mother, Father, Siblings, Spouse, Children	The main themes were as follows: family caregivers experience difficulty in identifying the responsible person and support system, providing physical care, tackling emergencies, problems with medication and early identification of relapse, problems with indecent behaviour, and knowledge deficit related to mental disorders and their management	Unclear	Yes	Yes	Yes	Yes	NO	NO	Yes	Yes	Yes
SX	Family perspectives on severe mental disorders and relapse prevention: a qualitative study	Sawab; Yusuf, A; Fitryasari, R.	2023	Indonesia		The purpose of this study is to explore family experiences and knowledge about mental disorders and the prevention of schizophrenic relapse	9 caregivers		not reported	4 females/5 males	49-56 years	NA	NA	NA	SCZ	NA	In-depth interviews	others	Families in general	Relapse becomes helplessness and a burden on the family	Unclear	Yes	Yes	Yes	Yes	NO	NO	Yes	Yes	Yes
SX	Care Bermuda, families of the patients with chronic mental disorders in Iran surrounded by psychosocial problems and needs: a qualitative study	Lohrasbi, F; Maghsoudi, J; Alavi, M	2023	Iran	Inpatient	The present qualitative study aimed to investigate the social and psychological health needs and problems of family caregivers of patients with CMD in the cultural and social context of Iran.	15 caregivers		not reported	8 females/7males	20% 20-30 years; 20% 31-40 years; 13.33% 41-50 years; 33.34% 51-60 years; 13.33% > 60 years	At least 2 years	NA	NA	Chronic mental disorders (depression, bipolar, schizophrenia)	NA	In-depth interviews	content analysis	Mother, Father, Siblings, Spouse, Children	Eight hundred seventy-five primary codes were obtained, which were classified into 10 subcategories and 3 main categories of ʻhealth challenges of caregiverʼ, ʻconfused concept of careʼ and “the need for a coherent support system.	Unclear	Yes	Yes	Yes	Yes	NO	NO	Yes	Yes	Yes
SX	Caregiver burden experiences of caregivers of patients with schizophrenia: A qualitative inquiry	Kalayci, E; Uzunaslan, I; Uzunaslan, S	2022	Turkey	community-based	The study aims to determine the caregiver burden experiences of parents who care for schizophrenia patients and to present in-depth data on their feelings, thoughts, and opinions on this issue	13 caregivers		not reported	7 females/6 males	48-76 years	NA	NA	NA	SCZ	NA	In-depth interviews	others	Mother, Father	It was concluded that caregivers were stigmatized by their environment, exposed to social isolation, and stigmatized themselves. It has been determined that the social isolation experienced by the parents negatively affects them economically, socially, and emotionally.	Unclear	Yes	Yes	Yes	Yes	NO	NO	Yes	Yes	Yes
SX	Caregiving Challenges and Coping Strategies of Family Caregivers for Relatives Diagnosed With Bipolar Disorder in Ethiopia	Hailegabriel, K; Berhanu, Z	2023	Ethiopia	mixed	This study explored the psychosocial and spiritual experience of family caregivers for their relatives diagnosed with bipolar disorder	24 caregivers (11 interviews, 13 focus groups)		not reported	6 females/5 males (interviews); 8 females/5 males (focus groups)	28-75 years (interviews); 24-67 years (focus groups)	2-13 years	NA	NA	BD	NA	combinations	Thematic	Families in general	The findings of the study revealed that the family caregivers faced different psychosocial and spiritual crises and challenges while they used varying coping mechanisms ranging from accepting the phenomenon to performing religious/spiritual practices	Unclear	Yes	Yes	Yes	Yes	NO	NO	Yes	Yes	Yes
SX	Chronic sorrow family caregiver of clients with schizophrenia in west Bandung Regency	Gumilang R	2023	Indonesia	community-based	The purpose of this study was to explore in depth the experience of chronic grief in the caregiver's family of a client with schizophrenia.	8 caregivers		not reported	NA	NA	At least 1 year	NA	NA	SCZ	NA	In-depth interviews	content analysis	Families in general	The results of the study found six themes: 1) Chronic Sorrow as a Family Response, 2) Wanting to end everything 3) Schizophrenia symptoms as a trigger for sadness, 4) Religious as a coping mechanism, 5) nuclear family as the main source of support, 6) Economic problems as things that aggravate chronic sorrow.	Unclear	Yes	NO	NO	Yes	NO	NO	NO	Yes	NO	Methods are confusing - the study is exploring chronic sorrow but only included caregivers in good "psychological health"; quotes are truncated and unclear; conclusions are unclear
SX	Exploring perceived impact of caregiving and coping strategies adopted by family caregivers of people with schizophrenia: a qualitative study in Enugu, South East Nigeria	Mbadugha, CJ; Ogbonnaya, NP; Iheanacho PN	2023	Nigeria	mixed	The present study aimed to explore the perceived impact of caring for relativeswith schizophrenia in a Nigerian population and how they cope with caregiving.	14 caregivers; 14 patients		not reported	9 females/5 males	21% 20-29 years; 35% 30-39 years; 29% 40-49 years; 7% 50-59 years; 7% 60-69 years	NA	7 females/7 males	29% 40-49 years	SCZ	Most were within the past 10 years	In-depth interviews	Thematic	Mother, Spouse, Siblings, Children, Others (specify)	Burden of care (physical-self neglect, ill health, sleep deprivation; psychological-gross irritability, ruminations; social-stigmatization, social restrictions, diminished connections, reduced productivity); positive aspects (heightened understanding; empathetic attitude, strengthened ties) and adaptive resources (acceptance, optimism, social support, spiritual devotion)	Unclear	Yes	Yes	Yes	Yes	NO	Yes	Yes	Yes	Yes
SX	Family resilience experiences of individuals with schizophrenia-family caregivers dyads: Qualitative study	Sari, A; Duman, ZC	2024	Turkey	mixed	This study was aimed at investigating family resilience experiences from the perspective of individuals diagnosed with schizophrenia-family caregiver dyads	10 caregivers; 10 patients			7 females/3 males	26-72 years	1-28 years	7 females/3 males	22-64 years	SCZ	NA	In-depth interviews	content analysis	Father, Mother, Siblings, Spouse	Many factors such as routines, positive cognitions, intra-family communication, family support and love as a healing force that contribute to family resilience were identified.	Yes	Yes	Yes	Yes	Yes	NO	NO	Yes	Yes	Yes
SX	The experiences of bipolar patients’ families regarding stigma coping strategies in Tehran: a qualitative study.	Latifian, M., Abdi, K.,	2024	Iran	outpatient	to explore the experiences of bipolar patients’ families regarding stigma and coping strategies in Tehran.	27		urban						BD		In-depth interviews	content analysis	Father, Mother, Siblings, Spouse		Yes	Yes	Yes	Yes	Yes	NO	NO	Yes	Yes	Yes
SX	Stigma, lost opportunities, and growth: Understanding experiences of caregivers of persons with mental illness in Tamil Nadu, India	Dijkxhoorn MA, Padmakar A	2023	India	mixed				rural						BD		combinations	Thematic	Father, Mother, Siblings, Spouse		Yes	Yes	Yes	Yes	Yes	NO	NO	Yes	Yes	Yes
AM	Assessing the needs of siblings of persons with schizophrenia: A qualitative study from India	Anekal C. Amaresha *, Boban Joseph, Sri Mahavir Agarwal	2015	India	Inpatient	explore the needs of siblings of persons with Schizophrenia in India.	15		not reported	Brothers = 11 and Sisters = 4)	33 ±6.72		Schizophrenia	46.81 (Median = 24) months	SCZ		In-depth interviews	Thematic	Father, Mother, Siblings, Spouse		Yes	Yes	Yes	Yes	Yes	Yes	Yes	Yes	Yes	Yes
Am	I cry every day and night, I have my son tied in chains”: physical restraint of people with schizophrenia in community settings in Ethiopia	Laura Asher, Abebaw Fekadu, Solomon Teferra, Mary De Silva, Soumitra Pathare and Charlotte Hanlon	2017	Ethiopia	community-based	physical restraint of people with schizophrenia in community settings in Ethiopia	17		rural	Not reported			Schizophrenia		SCZ		combinations	Thematic	Families in general		Yes	Yes	Yes	Yes	Yes	Yes	Unclear	Yes	Yes	Yes
AM	Chronic Sorrow: Lived Experiences of Caregivers of Patients Diagnosed With Schizophrenia in Butabika Mental Hospital, Kampala, Uganda	Connie Olwit, Seggane Musisi, Sebalda Leshabari, Ingvar Sanyu	2015	Uganda	outpatient	explore chronic sorrowas an expression of grief as seen among the caregivers of patients diagnosed with schizophrenia	22		not reported	8males and 14 femaleswho	38 yearswith range from21 to 68 years.		Schizophrenia		SCZ		combinations	content analysis	Families in general		Yes	Yes	Yes	Yes	Yes	Yes	Yes	Yes	Yes	Yes
AM	Family caregiver burden in mental illnesses: The case of affective disorders and schizophrenia – a qualitative exploratory study	Ernst von Kardorff, Ali Soltaninejad, Mohammad Kamali & Mahin Eslami Shahrbabaki	2015	Iran	mixed	was to explore the specific burdens experienced by caregivers of patients	45		not reported	70 females and 30 males	37 yrs		Affective dos and schizophrenia	10.35 yrs schiz and 7.60 affective dos	SCZ		In-depth interviews	content analysis	Families in general		Yes	Yes	Yes	Yes	Yes	Yes	Yes	Yes	Yes	Yes
AM	THE EXPERIENCE OF BEING A MOTHER OF AND INDIVIDUAL WITH SCHIZOPHRENIA	Luana Cristina Bellini Mayara Soares Cunha, Thamires Fernandes Cardoso da Silva, Bianca Cristina Ciccone Giacon	2019	Brazil	mixed	identify the experience of being the mother of a person with schizophrenia	11		not reported	Mothers	Between 45 and 79 yrs						In-depth interviews	Thematic	Families in general		Unclear	Yes	Unclear	Unclear	Unclear	Unclear	Unclear	Unclear	Yes	Yes
AM	The psychosocial problems of families caring for relatives with mental illnesses and their coping strategies: a qualitative urban based study in Dar es Salaam, Tanzania	Masunga K. Iseselo1*, Lusajo Kajula2 and Khadija I. Yahya-Malima	2016	Tanzania	Inpatient	was to determine the psychosocial problems of mental illness on the family including the coping strategies utilized by family members caring for a person with mental illness	14		urban	9 females and 5 men	22 and above		schizophrenia, bipolar disorders, autistic disorders and epilepsy with psychosis.	7 months to 27 years	SMI		combinations	Thematic	Families in general		Yes	Yes	Yes	NO	Yes	NO	NO	NO	Yes	Yes
WF	Views of people with schizophrenia and their caregivers towards the needs for psychiatric rehabilitation in urban and rural areas of mainland China	Man C.M. Tsui, Hector W.H. Tsang	2017	China	community-based		12		rural				Schizophrenia		SCZ		In-depth interviews	Thematic	Families in general		Yes	Yes	Unclear	Yes	Yes	Yes	Yes	NO	Yes	Yes
WF	Vivenciando sentimentos e fragilidades do cuidar em esquizofrenia: visão de familiares cuidadores	Israel Coutinho Sampaio Lima, Sérgio Beltrão de Andrade Lima	2017	Brazil	Inpatient		9		urban				Schizophrenia		SCZ		In-depth interviews	content analysis	Families in general		Yes	Yes	Unclear	Yes	Yes	Yes	Yes	NO	Yes	Yes
WF	A Grounded Theory Study of Thai Family Caregiving Process for Relatives with First Episode Psychosis	Wilai Napa, Patraporn Tungpunkom, Hunsa Sethabouppha	2017	Thailand	Inpatient		31		urban				Psychosis		SCZ		In-depth interviews	Thematic	Families in general		Yes	Yes	Unclear	Yes	Yes	Yes	Yes	NO	Yes	Yes
WF	A qualitative study on family acceptance, stigma and discrimination of persons with schizophrenia in an Indian metropolis	Sayani Paul, Vimla V Nadkarni	2017	India	mixed		14		urban	7 females			Schizophrenia		SCZ		FGD	Thematic	Families in general		Yes	Yes	Unclear	Yes	Yes	Yes	Yes	NO	Yes	Yes
WF	Struggling to Restore Normalcy: Thai Parents’ Experiences in Being Caregivers of Children with Early Schizophrenia	Pichamon Poonnotok,Wanlaya Thampanichawat, Autchareeya Patoomwan	2016	Thailand	Inpatient		25		urban				Schizophrena		SCZ		In-depth interviews	Grounded Theory	Families in general		Yes	Yes	Unclear	Yes	Yes	Yes	Yes	NO	Yes	Yes
WF	Perceived burden of care and reported coping strategies and needs for family caregivers of people with mental disorders in Zimbabwe	Bazondlile D. Marimbe, Frances Cowan, Lazarus Kajawu	2016	Zimbabawe	outpatient		31		urban				BPD & Schizophrenia		SCZ + BD		FGD	Thematic	Families in general		Yes	Yes	Unclear	Yes	Yes	Yes	Yes	NO	Yes	Yes
DK	Conceptualizations of illness among relatives of patients diagnosed with schizophrenia	Villares CC, Redko CP	2017	Brazil	outpatient	ideas and feelings concerning their relative’s problem	22		urban	3 females			schizophrenia		SCZ		combinations	Thematic	Families in general		Yes	Yes	Unclear	Yes	Yes	Yes	Yes	NO	Yes	Yes

## Sheet: quality appraisal
Table 2. Quality appraisal of included studies using the JBI Critical Appraisal Checklist for Qualitative Research (n = 76)
JBI Appraisal Item	Yes (%)	No (%)	Unclear (%)
Is there congruity between the stated philosophical perspective and the research methodology?	54.7	0	45.3
Is there congruity between the research methodology and the research question or objectives?	97.3	2.7	0
Is there congruity between the research methodology and the methods used to collect data?	86.7	4	9.3
Is there congruity between the research methodology and the representation and analysis of data?	86.7	9.3	4
Is there congruity between the research methodology and the interpretation of results?	92	5.3	2.7
Is there a statement locating the researcher culturally or theoretically?	30	60	10
Is the influence of the researcher on the research, and vice versa, addressed?	25	65	10
Are participants, and their voices, adequately represented?	90	5	5
Is the research ethical according to current criteria and is there evidence of ethical approval by an appropriate body?	95	2	3
Do the conclusions drawn in the research report flow from the analysis or interpretation of the data?	93	3	4
